# Supplementary material for: Multinuclear 1D and 2D NMR with 19F-Photo-CIDNP hyperpolarization in a microfluidic chip with untuned microcoil
Source: Nat Commun. 2023 Jun 30;14:3885. doi: 10.1038/s41467-023-39537-8 (PMC10313780; doi:10.1038/s41467-023-39537-8)
Supplement: Supplementary file 3 — Source Data [file 41467_2023_39537_MOESM3_ESM.xlsx]

## Sheet: Enhancement_Apparent_Concentrat
Experiment number	pF_Concentration	Enhancement	App_Concentration
3076	1	225	225
4052	5	154.2	771
4069	10	107.1	1071
4035	15	81	1215
4035	20	51.45	1029
